# Supplementary material for: Identity-by-descent refines mapping of candidate regions for preaxial polydactyly II /III in a large Chinese pedigree
Source: Hereditas. 2017 Jul 3;155:2. doi: 10.1186/s41065-017-0040-6 (PMC5496229; doi:10.1186/s41065-017-0040-6)
Supplement: Supplementary file 2 — Top 0.01% peak signals. [file 41065_2017_40_MOESM2_ESM.xlsx]

## Sheet: Sheet1
Supplement Table 1 Top 0.01% peak signals.
Chr	Position	P-value	SNP ID	Cytogenetics-band
3	189199930	1e-06	rs7630698	3q28
3	189207347	1e-06	kgp8595160	3q28
4	186708482	1e-06	kgp11303723	4q35
5	135220829	1e-06	rs6596271	5q31.1
5	135230513	1e-06	rs1859430	5q31.1
7	143016928	1e-06	kgp5854800	7q34-7q35
7	143021110	1e-06	rs12667732	7q34-7q35
7	151564470	1e-06	kgp4271308	7q36
7	151564504	1e-06	kgp4271308	7q36
7	151565818	1e-06	kgp6890933	7q36
7	153606713	1e-06	kgp8294309	7q36
7	153954334	1e-06	kgp5185273	7q36
7	153967280	1e-06	rs10274025	7q36
7	153972548	1e-06	kgp4115235	7q36
7	153979888	1e-06	kgp5586160	7q36
7	154561188	1e-06	kgp6233500	7q36
7	154565111	1e-06	kgp6324647	7q36
7	154587793	1e-06	rs10236495	7q36
7	154648330	1e-06	rs3823527	7q36
7	154958099	1e-06	kgp11546105	7q36
7	154963787	1e-06	rs1657298	7q36
7	155017263	1e-06	kgp2064048	7q36
7	155017415	1e-06	kgp9989990	7q36
7	155103781	1e-06	rs13223383	7q36
7	155169143	1e-06	rs1990808	7q36
7	155182442	1e-06	kgp9710825	7q36
7	155716520	1e-06	rs4716928	7q36
7	155718241	1e-06	rs4716930	7q36
7	155721324	1e-06	rs11764820	7q36
7	155721386	1e-06	rs11769663	7q36
7	155722231	1e-06	rs6971588	7q36
7	155723112	1e-06	kgp11597900	7q36
7	156354434	1e-06	rs1860156	7q36
7	156401455	1e-06	kgp6282999	7q36
7	156477347	1e-06	kgp13575466	7q36
7	156497668	1e-06	rs10228997	7q36
7	156526645	1e-06	rs10224728	7q36
7	156686101	1e-06	kgp6457815	7q36
7	156687282	1e-06	kgp1716770	7q36
7	156716316	1e-06	kgp3747986	7q36
7	156730688	1e-06	kgp7566181	7q36
7	157236440	1e-06	kgp12450046	7q36
7	157309313	1e-06	kgp12430625	7q36
7	157748166	1e-06	kgp5951156	7q36
7	157755225	1e-06	rs2164220	7q36
7	157793122	1e-06	kgp1805586	7q36
7	157985149	1e-06	rs3800855	7q36
7	158035784	1e-06	rs1986588	7q36
7	158117269	1e-06	rs10949716	7q36
7	159044743	1e-06	rs2205051	7q36
7	159072525	1e-06	rs3961265	7q36
3	140998214	1.5e-06	rs13087169	3q23
3	141007003	1.5e-06	rs6779015	3q23
3	141011630	1.5e-06	rs3210458	3q23
3	181573414	1.5e-06	kgp4229756	3q26.3
3	181573945	1.5e-06	rs11922688	3q26.3
7	77733273	1.5e-06	kgp12349190	7q11.23-7q21.1
7	140277811	1.5e-06	kgp13344355	7q34
7	141850218	1.5e-06	kgp2752479	7q34
7	152758651	1.5e-06	kgp7181248	7q36
7	152759831	1.5e-06	kgp11114913	7q36
7	152850022	1.5e-06	kgp11126156	7q36
7	155290559	1.5e-06	kgp11281313	7q36
7	156120820	1.5e-06	rs4324820	7q36
7	156127964	1.5e-06	kgp4397101	7q36
7	156134992	1.5e-06	kgp22768263	7q36
7	157415516	1.5e-06	rs1263560	7q36
7	157419695	1.5e-06	rs1263563	7q36
7	157427537	1.5e-06	kgp10365932	7q36
7	157443811	1.5e-06	kgp1353969	7q36
7	157458872	1.5e-06	rs11764539	7q36
7	157465367	1.5e-06	rs1263546	7q36
