# Supplementary material for: Identity-by-descent refines mapping of candidate regions for preaxial polydactyly II /III in a large Chinese pedigree
Source: Hereditas. 2017 Jul 3;155:2. doi: 10.1186/s41065-017-0040-6 (PMC5496229; doi:10.1186/s41065-017-0040-6)
Supplement: Supplementary file 3 — IBD segments of LMBR1 and SHH. [file 41065_2017_40_MOESM3_ESM.xlsx]

## Sheet: Sheet1
Supplement Table 2 IBD segmnets of LMBR1 and SHH.
Gene	Individual1	Individual2	Start Position (7q36)	End Position (7q36)	Lod	IBD(cM)	Note
LMBR1	DZ51	DZ60_2	156172079	156471840	8.25	0.299761
	DZ9	DZ40	156407224	156793713	5.03	0.386489
	DZ11	DZ40	156407224	156793713	5.38	0.386489	LMBR1 156,470,537…156,685,902 RNF32 156,432,971..156,470,377
	DZ8	DZ31	156471867	156867134	3.54	0.395267
	DZ8	DZ32	156471867	156867134	3.53	0.395267
	DZ31	DZ59_2	156471867	156867134	3.52	0.395267
	DZ32	DZ59_2	156471867	156867134	3.52	0.395267
	DZ34	DZ43	156372473	156840049	10.84	0.467576
	DZ36	DZ43	156332575	156840049	15.32	0.507474
	DZ14	DZ27	156372473	156897724	3.08	0.525251
	DZ16	DZ27	156372473	156897724	3.08	0.525251
	DZ65	DZ66_2	156343926	157094415	15.73	0.750489
	DZ31	DZ32	156469096	157255203	15.21	0.786107
	DZ63	DZ55_2	156382758	157312549	3.93	0.929791
	DZ64	DZ55_2	156382758	157312549	3.93	0.929791
	DZ34	DZ35	156372473	157334598	3.44	0.962125
	DZ28	DZ35	156371216	157334598	10	0.963382
	DZ33	DZ35	156371216	157334598	14.15	0.963382
	DZ35	DZ38	156371216	157334598	10.56	0.963382
	DZ35	DZ39	156371216	157334598	14.15	0.963382
	DZ34	DZ36	156372473	157421108	27.69	1.04863
	DZ8	DZ59_2	155641885	156876217	29.71	1.23433
	DZ63	DZ57_2	156382758	157637087	7.74	1.25433
	DZ64	DZ57_2	156382758	157637087	7.74	1.25433
	DZ1	DZ63	156382758	157756463	14.98	1.3737
	DZ1	DZ64	156382758	157756463	14.98	1.3737
	DZ49	DZ60_2	155695626	157077440	21.87	1.38181
	DZ54_2	DZ55_2	155761671	157218570	21.27	1.4569
	DZ55_2	DZ57_2	155316947	157312549	22.21	1.9956
	DZ1	DZ55_2	155292020	157312549	29.98	2.02053
	DZ1	DZ57_2	155316947	157637087	34.29	2.32014
	DZ46	DZ48	155811374	158236110	40.59	2.42474
	DZ46	DZ47	155782473	158236110	57.98	2.45364
	DZ28	DZ33	156057327	159120996	34.35	3.06367
	DZ33	DZ38	156057327	159120996	32.69	3.06367
	DZ33	DZ39	156057327	159120996	48.85	3.06367
	DZ28	DZ37	155952846	159120996	51.17	3.16815
	DZ30	DZ37	155952846	159120996	66.07	3.16815
	DZ63	DZ64	155177433	158589340	82.86	3.41191
	DZ63	DZ64	155177433	158589340	82.86	3.41191
	DZ42	DZ44	154977756	159120996	80.56	4.14324
	DZ44	DZ45	154977756	159120996	80.56	4.14324
	DZ8	DZ27	154466191	159120996	3.16	4.6548
	DZ8	DZ39	154466191	159120996	3.19	4.6548
	DZ9	DZ14	152703396	158166170	128.83	5.46277
	DZ27	DZ38	152799577	159120996	154.91	6.32142
	DZ28	DZ38	152799577	159120996	57.9	6.32142
	DZ38	DZ39	152799577	159120996	92.97	6.32142
	DZ1	DZ27	152798318	159120996	3.59	6.32268
	DZ11	DZ27	152798318	159120996	3.33	6.32268
	DZ14	DZ27	152798318	159120996	3.14	6.32268
	DZ16	DZ27	152798318	159120996	3.14	6.32268
	DZ27	DZ30	152798318	159120996	3.63	6.32268
	DZ27	DZ32	152798318	159120996	3.03	6.32268
	DZ27	DZ33	152798318	159120996	4.24	6.32268
	DZ27	DZ36	152798318	159120996	3.22	6.32268
	DZ27	DZ37	152798318	159120996	3.85	6.32268
	DZ27	DZ39	152798318	159120996	4.46	6.32268
	DZ27	DZ49	152798318	159120996	4.24	6.32268
	DZ27	DZ65	152798318	159120996	4.22	6.32268
	DZ1	DZ11	152709937	159120996	3.36	6.41106
	DZ9	DZ11	152709937	159120996	152.35	6.41106
	DZ11	DZ30	152709937	159120996	3.09	6.41106
	DZ11	DZ33	152709937	159120996	3.71	6.41106
	DZ11	DZ37	152709937	159120996	3.61	6.41106
	DZ11	DZ39	152709937	159120996	4.23	6.41106
	DZ11	DZ49	152709937	159120996	4.01	6.41106
	DZ11	DZ65	152709937	159120996	3.99	6.41106
	DZ9	DZ16	152703396	159120996	139.78	6.4176
	DZ1	DZ33	152677202	159120996	3.86	6.44379
	DZ1	DZ36	152677202	159120996	3.26	6.44379
	DZ14	DZ33	152677202	159120996	3.71	6.44379
	DZ14	DZ36	152677202	159120996	3.1	6.44379
	DZ16	DZ33	152677202	159120996	3.71	6.44379
	DZ16	DZ36	152677202	159120996	3.1	6.44379
	DZ30	DZ33	152677202	159120996	56.41	6.44379
	DZ30	DZ36	152677202	159120996	3.17	6.44379
	DZ32	DZ33	152677202	159120996	3.59	6.44379
	DZ33	DZ37	152677202	159120996	4.41	6.44379
	DZ33	DZ39	152677202	159120996	5.85	6.44379
	DZ33	DZ49	152677202	159120996	4.5	6.44379
	DZ33	DZ65	152677202	159120996	4.79	6.44379
	DZ36	DZ37	152677202	159120996	3.81	6.44379
	DZ36	DZ39	152677202	159120996	4.43	6.44379
	DZ36	DZ49	152677202	159120996	3.9	6.44379
	DZ36	DZ65	152677202	159120996	4.18	6.44379
	DZ42	DZ45	152620372	159120996	168.55	6.50062
	DZ42	DZ45	152620372	159120996	168.55	6.50062
	DZ1	DZ65	151147122	159120996	7.3	7.97387
	DZ14	DZ65	151147122	159120996	8.06	7.97387
	DZ16	DZ65	151147122	159120996	23.61	7.97387
	DZ30	DZ65	151147122	159120996	7.33	7.97387
	DZ32	DZ65	151147122	159120996	7.95	7.97387
	DZ37	DZ65	151147122	159120996	8.45	7.97387
	DZ39	DZ65	151147122	159120996	9.07	7.97387
	DZ49	DZ65	151147122	159120996	8.36	7.97387
	DZ1	DZ49	149095955	159120996	11.66	10.025
	DZ14	DZ49	149095955	159120996	14.99	10.025
	DZ16	DZ49	149095955	159120996	14.99	10.025
	DZ30	DZ49	149095955	159120996	13.21	10.025
	DZ32	DZ49	149095955	159120996	13.16	10.025
	DZ37	DZ49	149095955	159120996	14.04	10.025
	DZ39	DZ49	149095955	159120996	14.66	10.025
	DZ1	DZ14	144351306	159120996	17.29	14.7697
	DZ1	DZ16	144351306	159120996	17.29	14.7697
	DZ1	DZ30	144351306	159120996	17.94	14.7697
	DZ1	DZ32	144351306	159120996	17.53	14.7697
	DZ1	DZ37	144351306	159120996	18.66	14.7697
	DZ1	DZ39	144351306	159120996	19.28	14.7697
	DZ14	DZ39	143745234	159120996	19.87	15.3758
	DZ16	DZ39	143745234	159120996	19.87	15.3758
	DZ30	DZ39	143745234	159120996	19.82	15.3758
	DZ32	DZ39	143745234	159120996	21.06	15.3758
	DZ37	DZ39	143745234	159120996	183.71	15.3758
	DZ14	DZ30	141863756	159120996	18.15	17.2572
	DZ16	DZ30	141863756	159120996	18.15	17.2572
	DZ28	DZ30	141863756	159120996	227.33	17.2572
	DZ30	DZ32	141863756	159120996	17.18	17.2572
	DZ30	DZ37	141863756	159120996	47.07	17.2572
	DZ14	DZ16	139379038	158166170	335.17	18.7871
	DZ33	DZ36	138746752	159120996	46.68	20.3742
	DZ14	DZ37	137982771	159120996	25.91	21.1382
	DZ16	DZ37	137982771	159120996	26.42	21.1382
	DZ32	DZ37	137982771	159120996	24.39	21.1382
	DZ14	DZ32	137910986	159120996	22.63	21.21
	DZ16	DZ32	137910986	159120996	22.84	21.21
	DZ14	DZ16	134592588	159120996	325.56	24.5284
	DZ28	DZ39	134225413	159120996	232.51	24.8956
SHH	DZ34	DZ36	155292020	155660998	3.09	0.368978
	DZ34	DZ35	155292020	155660998	4.74	0.368978
	DZ41	DZ42	155382621	155759926	5.89	0.377305
	DZ41	DZ44	155382621	155759926	4.53	0.377305
	DZ41	DZ45	155382621	155759926	5.89	0.377305
	DZ51	DZ60_2	155271041	155737385	3.47	0.466344
	DZ63	DZ57_2	155316947	155949992	7.98	0.633045
	DZ64	DZ57_2	155316947	155949992	7.98	0.633045
	DZ1	DZ63	155300047	155949992	11.14	0.649945
	DZ1	DZ64	155300047	155949992	11.14	0.649945
	DZ63	DZ55_2	155300047	155949992	7.73	0.649945
	DZ64	DZ55_2	155300047	155949992	7.73	0.649945
	DZ54_2	DZ55_2	155060730	155766912	11.68	0.706182
	DZ49	DZ60_2	154936396	155660998	16.18	0.724602
	DZ43	DZ44	154960899	155899308	31.65	0.938409
	DZ46	DZ48	154411315	155768061	54.17	1.35675
	DZ46	DZ47	154411315	155768061	31.42	1.35675
	DZ55_2	DZ57_2	155316947	157312549	22.21	1.9956
	DZ1	DZ55_2	155292020	157312549	29.98	2.02053
	DZ1	DZ57_2	155316947	157637087	34.29	2.32014
	DZ28	DZ35	153338339	156159263	24.91	2.82092
	DZ30	DZ35	153338339	156159263	44.7	2.82092
	DZ47	DZ48	152784173	155811013	13.56	3.02684
	DZ33	DZ35	153338339	156371216	46.23	3.03288
	DZ37	DZ38	152799577	155952846	57.15	3.15327
	DZ63	DZ64	155177433	158589340	82.86	3.41191
	DZ63	DZ64	155177433	158589340	82.86	3.41191
	DZ42	DZ44	154977756	159120996	80.56	4.14324
	DZ44	DZ45	154977756	159120996	80.56	4.14324
	DZ8	DZ27	154466191	159120996	3.16	4.6548
	DZ8	DZ39	154466191	159120996	3.19	4.6548
	DZ9	DZ14	152703396	158166170	128.83	5.46277
	DZ27	DZ38	152799577	159120996	154.91	6.32142
	DZ28	DZ38	152799577	159120996	57.9	6.32142
	DZ38	DZ39	152799577	159120996	92.97	6.32142
	DZ1	DZ27	152798318	159120996	3.59	6.32268
	DZ11	DZ27	152798318	159120996	3.33	6.32268
	DZ14	DZ27	152798318	159120996	3.14	6.32268
	DZ16	DZ27	152798318	159120996	3.14	6.32268
	DZ27	DZ30	152798318	159120996	3.63	6.32268
	DZ27	DZ32	152798318	159120996	3.03	6.32268
	DZ27	DZ33	152798318	159120996	4.24	6.32268
	DZ27	DZ36	152798318	159120996	3.22	6.32268
	DZ27	DZ37	152798318	159120996	3.85	6.32268
	DZ27	DZ39	152798318	159120996	4.46	6.32268
	DZ27	DZ49	152798318	159120996	4.24	6.32268
	DZ27	DZ65	152798318	159120996	4.22	6.32268
	DZ1	DZ11	152709937	159120996	3.36	6.41106
	DZ9	DZ11	152709937	159120996	152.35	6.41106
	DZ11	DZ30	152709937	159120996	3.09	6.41106
	DZ11	DZ33	152709937	159120996	3.71	6.41106
	DZ11	DZ37	152709937	159120996	3.61	6.41106
	DZ11	DZ39	152709937	159120996	4.23	6.41106
	DZ11	DZ49	152709937	159120996	4.01	6.41106
	DZ11	DZ65	152709937	159120996	3.99	6.41106
	DZ9	DZ16	152703396	159120996	139.78	6.4176
	DZ1	DZ33	152677202	159120996	3.86	6.44379
	DZ1	DZ36	152677202	159120996	3.26	6.44379
	DZ14	DZ33	152677202	159120996	3.71	6.44379
	DZ14	DZ36	152677202	159120996	3.1	6.44379
	DZ16	DZ33	152677202	159120996	3.71	6.44379
	DZ16	DZ36	152677202	159120996	3.1	6.44379
	DZ30	DZ33	152677202	159120996	56.41	6.44379
	DZ30	DZ36	152677202	159120996	3.17	6.44379
	DZ32	DZ33	152677202	159120996	3.59	6.44379
	DZ33	DZ37	152677202	159120996	4.41	6.44379
	DZ33	DZ39	152677202	159120996	5.85	6.44379
	DZ33	DZ49	152677202	159120996	4.5	6.44379
	DZ33	DZ65	152677202	159120996	4.79	6.44379
	DZ36	DZ37	152677202	159120996	3.81	6.44379
	DZ36	DZ39	152677202	159120996	4.43	6.44379
	DZ36	DZ49	152677202	159120996	3.9	6.44379
	DZ36	DZ65	152677202	159120996	4.18	6.44379
	DZ42	DZ45	152620372	159120996	168.55	6.50062
	DZ42	DZ45	152620372	159120996	168.55	6.50062
	DZ1	DZ65	151147122	159120996	7.3	7.97387
	DZ14	DZ65	151147122	159120996	8.06	7.97387
	DZ16	DZ65	151147122	159120996	23.61	7.97387
	DZ30	DZ65	151147122	159120996	7.33	7.97387
	DZ32	DZ65	151147122	159120996	7.95	7.97387
	DZ37	DZ65	151147122	159120996	8.45	7.97387
	DZ39	DZ65	151147122	159120996	9.07	7.97387
	DZ49	DZ65	151147122	159120996	8.36	7.97387
	DZ1	DZ49	149095955	159120996	11.66	10.025
	DZ14	DZ49	149095955	159120996	14.99	10.025
	DZ16	DZ49	149095955	159120996	14.99	10.025
	DZ30	DZ49	149095955	159120996	13.21	10.025
	DZ32	DZ49	149095955	159120996	13.16	10.025
	DZ37	DZ49	149095955	159120996	14.04	10.025
	DZ39	DZ49	149095955	159120996	14.66	10.025
	DZ30	DZ33	141863756	156159263	208.87	14.2955
	DZ1	DZ14	144351306	159120996	17.29	14.7697
	DZ1	DZ16	144351306	159120996	17.29	14.7697
	DZ1	DZ30	144351306	159120996	17.94	14.7697
	DZ1	DZ32	144351306	159120996	17.53	14.7697
	DZ1	DZ37	144351306	159120996	18.66	14.7697
	DZ1	DZ39	144351306	159120996	19.28	14.7697
	DZ14	DZ39	143745234	159120996	19.87	15.3758
	DZ16	DZ39	143745234	159120996	19.87	15.3758
	DZ30	DZ39	143745234	159120996	19.82	15.3758
	DZ32	DZ39	143745234	159120996	21.06	15.3758
	DZ37	DZ39	143745234	159120996	183.71	15.3758
	DZ14	DZ30	141863756	159120996	18.15	17.2572
	DZ16	DZ30	141863756	159120996	18.15	17.2572
	DZ28	DZ30	141863756	159120996	227.33	17.2572
	DZ30	DZ32	141863756	159120996	17.18	17.2572
	DZ30	DZ37	141863756	159120996	47.07	17.2572
	DZ14	DZ16	139379038	158166170	335.17	18.7871
	DZ33	DZ36	138746752	159120996	46.68	20.3742
	DZ14	DZ37	137982771	159120996	25.91	21.1382
	DZ16	DZ37	137982771	159120996	26.42	21.1382
	DZ32	DZ37	137982771	159120996	24.39	21.1382
	DZ14	DZ32	137910986	159120996	22.63	21.21
	DZ16	DZ32	137910986	159120996	22.84	21.21
	DZ28	DZ37	134225413	155952846	199.85	21.7274
	DZ28	DZ33	131808274	156159263	260.03	24.351
	DZ14	DZ16	134592588	159120996	325.56	24.5284
	DZ28	DZ39	134225413	159120996	232.51	24.8956
	DZ37	DZ39	130796652	155952846	329.06	25.1562
