# Supplementary material for: Identity-by-descent refines mapping of candidate regions for preaxial polydactyly II /III in a large Chinese pedigree
Source: Hereditas. 2017 Jul 3;155:2. doi: 10.1186/s41065-017-0040-6 (PMC5496229; doi:10.1186/s41065-017-0040-6)
Supplement: Supplementary file 4 — Mutations in intron 5 of LMBR1. [file 41065_2017_40_MOESM4_ESM.xlsx]

## Sheet: Sheet1
Supplement Table 3 Mutation in intron 5 of LMBR1.
Mutation	Families population	Phenotype	Ref
105 C > G	Dutch	PPD	Lettice L A, Hill A E, Devenney P S, et al. Point mutations in a distant sonic hedgehog cis-regulator generate a variable regulatory output responsible for preaxial polydactyly[J]. Human molecular genetics, 2008, 17(7): 978-985.
305 A > T	Belgian
323 T > C	Belgian
404 G > A	Cuban
404 G > A 404 G > C	Turkish	PPD & TPT	Wieczorek D, Pawlik B, Li Y, et al. A specific mutation in the distant sonic hedgehog (SHH) cis‐regulator (ZRS) causes Werner mesomelic syndrome (WMS) while complete ZRS duplications underlie Haas type polysyndactyly and preaxial polydactyly (PPD) with or without triphalangeal thumb[J]. Human mutation, 2010, 31(1): 81-89.
463 T > G	Pakistani	PPD & TPT	Farooq M, Troelsen J T, Boyd M, et al. Preaxial polydactyly/triphalangeal thumb is associated with changed transcription factor-binding affinity in a family with a novel point mutation in the long-range cis-regulatory element ZRS[J]. European Journal of Human Genetics, 2010, 18(6): 733-736.
4220 C > T	Chinese	TPT	Wang Z Q, Tian S H, Shi Y Z, et al. A single C to T transition in intron 5 of LMBR1 gene is associated with triphalangeal thumb-polysyndactyly syndrome in a Chinese family[J]. Biochemical and biophysical research communications, 2007, 355(2): 312-317.
402 C > T	Mexican	PPD & WMS	VanderMeer J E, Lozano R, Sun M, et al. A novel ZRS mutation leads to preaxial polydactyly type 2 in a heterozygous form and Werner Mesomelic Syndrome in a homozygous form[J]. Human mutation, 2014, 35(8): 945-948.
396 C > T	Turkish	PPD & TPT	Semerci C N, Demirkan F, Özdemir M, et al. Homozygous feature of isolated triphalangeal thumb–preaxial polydactyly linked to 7q36: no phenotypic difference between homozygotes and heterozygotes[J]. Clinical genetics, 2009, 76(1): 85-90.
739 A > G	Iowa	PPD & TPT	Gurnett C A, Bowcock A M, Dietz F R, et al. Two novel point mutations in the long‐range SHH enhancer in three families with triphalangeal thumb and preaxial polydactyly[J]. American Journal of Medical Genetics Part A, 2007, 143(1): 27-32.
621 C > G
295 T > C	Southern England	TPT	Furniss D, Lettice L A, Taylor I B, et al. A variant in the sonic hedgehog regulatory sequence (ZRS) is associated with triphalangeal thumb and deregulates expression in the developing limb[J]. Human molecular genetics, 2008, 17(16): 2417-2423.
105 C > G	Chinese	PPD & TPT	Zhao X, Yang W, Sun M, et al. [ZRS mutations in two Chinese Han families featuring triphalangeal thumbs and preaxial polydactyly][J]. Zhonghua yi xue yi chuan xue za zhi= Zhonghua yixue yichuanxue zazhi= Chinese journal of medical genetics, 2016, 33(3): 281-285.
406 A > G
3 C > G	Dutch	unaffected individuals	Lettice L A, Heaney S J H, Purdie L A, et al. A long-range Shh enhancer regulates expression in the developing limb and fin and is associated with preaxial polydactyly[J]. Human molecular genetics, 2003, 12(14): 1725-1735.
236 C >T
295 T > C
507 G > C
Note:
PPD： preaxial polydactyly
TPT：triphalangeal thumb
WMS:Werner mesomelic syndrome
